# Supplementary material for: Lung Microbiome Dysbiosis in Pulmonary Fibrosis Induced by Multi-Walled Carbon Nanotubes and Bleomycin in Rats
Source: Medicina (Kaunas). 2026 Apr 3;62(4):688. doi: 10.3390/medicina62040688 (PMC13117696; doi:10.3390/medicina62040688)
Supplement: Supplementary file 1 [file medicina-62-00688-s001.zip]

Archive with 1 entries (1 files):
- medicina-4178759-supplementary.pdf
